# Supplementary material for: Using co-design to develop interventions to address health literacy needs in a hospitalised population
Source: BMC Health Serv Res. 2018 Dec 20;18:989. doi: 10.1186/s12913-018-3801-7 (PMC6302392; doi:10.1186/s12913-018-3801-7)
Supplement: Supplementary file 1 — Cluster analysis, This additional file presents 3–13 and a 16 cluster solutions. The 8 cluster solution was the solution chosen for analysis as it presented the least amount of variation within clusters (based on the SD’s). (XLSX 48 kb) [file 12913_2018_3801_MOESM1_ESM.xlsx]

## Sheet: Sheet1
		General demographics										Health related data																Hospital Admission Data						HLQ average									HLQ SD
	NUMBER OF PEOPLE IN EACH CLUSTER	AGE	No of Females in group	Born in a non-English speaking country	Speaks language other than English at home	Not working (retired/ permanently ill, unable to work/ unemployed) (yes = 1)	Receives a government benefit (pension/ disability support/ carers/ newstart)	Household income under $30,000	Does not have health insurance	Rarely (less than once a month) or never uses the internet	Lives alone	Physical activity total	Current smoker	Consumes alchool daily	Average of BMI	Has more than 3 chronic conditions	% Has more than 3 chronic conditions	Lung condition	Cancer	Depression/ Anxiety	% Depression/ Anxiety	Diabetes Mellitus	Stroke	Heart condition	Backpain	Arthritis	% Arthritis	Average total Length of Stay	Average number of hospital admissions in previous 12 months	Average number of presentations to ED that did not result in an admission	Planned Admission	Admitted through ED	Triage category 3 or under	Health Provider Support	Having Sufficient Information	Actively Managin Health	Social Support for Health	Appraisal of Health Information	Active Engagement	Navigating the Health System	Finding Health Information	Understanding Health Information	StdDev of HPS	StdDev of HSI	StdDev of AMH	StdDev of SS	StdDev of CA	StdDev of AE	StdDev of NHS
CLUSTER 3
1	155	62.1548	81	73	52	115	93	68	108	63	31	6.4013	14	19	29.3721	67	0.432258	32	17	43	0.277419	37	10	48	67	59	0.380645	3.4129	1.27742	0.532468	18	135	120	2.79032	2.64839	2.62065	2.84387	2.52645	3.19097	3.05361	2.9471	3.31226	0.565143	0.492391	0.504615	0.569926	0.485113	0.721953	0.684903
3	163	63.9939	73	50	24	108	103	53	96	52	25	7.11144	9	17	29.9856	55	0.337423	33	16	29	0.177914	37	15	45	45	53	0.325153	5.83851	1.28571	0.397516	11	147	118	3.21626	3.0184	2.9865	3.16196	2.88344	4.18405	3.97147	3.91902	4.16074	0.357369	0.261404	0.278558	0.4028	0.348412	0.365136	0.391941
2	53	64.6981	27	14	10	35	28	24	36	19	12	8.37981	5	5	29.6364	24	0.45283	11	4	11	0.207547	14	6	21	16	25	0.471698	3.73585	1.71698	1.86538	2	42	45	3.82547	3.73113	3.6717	3.72453	3.49057	4.55472	4.32925	4.29811	4.52453	0.312346	0.289434	0.323667	0.286159	0.367038	0.503284	0.521063
CLUSTER 4																	#DIV/0!				#DIV/0!						#DIV/0!
4	17	61.9412	10	8	4	13	11	13	15	12	6	4.44118	4	3	29.6923	7	0.411765	4	3	6	0.352941	4	1	6	6	4	0.235294	8.05882	1.35294	0.764706	2	14	15	1.89706	1.89706	2.02353	1.81176	1.94118	2.47059	2.25471	2.04706	2.67059	0.739821	0.579997	0.71022	0.531369	0.542055	0.919079	0.716355
1	138	62.1812	71	65	48	102	82	55	93	51	25	6.64453	10	16	29.3362	60	0.434783	28	14	37	0.268116	33	9	42	61	55	0.398551	2.84058	1.26812	0.50365	16	121	105	2.90036	2.74094	2.6942	2.97101	2.59855	3.27971	3.15203	3.05797	3.3913	0.42882	0.393155	0.421462	0.428578	0.427176	0.644138	0.615153
3	163	63.9939	73	50	24	108	103	53	96	52	25	7.11144	9	17	29.9856	55	0.337423	33	16	29	0.177914	37	15	45	45	53	0.325153	5.83851	1.28571	0.397516	11	147	118	3.21626	3.0184	2.9865	3.16196	2.88344	4.18405	3.97147	3.91902	4.16074	0.357369	0.261404	0.278558	0.4028	0.348412	0.365136	0.391941
2	53	64.6981	27	14	10	35	28	24	36	19	12	8.37981	5	5	29.6364	24	0.45283	11	4	11	0.207547	14	6	21	16	25	0.471698	3.73585	1.71698	1.86538	2	42	45	3.82547	3.73113	3.6717	3.72453	3.49057	4.55472	4.32925	4.29811	4.52453	0.312346	0.289434	0.323667	0.286159	0.367038	0.503284	0.521063
CLUSTER 5																	#DIV/0!				#DIV/0!						#DIV/0!
5	17	61.9412	10	8	4	13	11	13	15	12	6	4.44118	4	3	29.6923	7	0.411765	4	3	6	0.352941	4	1	6	6	4	0.235294	8.05882	1.35294	0.764706	2	14	15	1.89706	1.89706	2.02353	1.81176	1.94118	2.47059	2.25471	2.04706	2.67059	0.739821	0.579997	0.71022	0.531369	0.542055	0.919079	0.716355
4	43	66.186	20	26	23	39	32	22	30	20	8	4.43023	4	0	29.4412	22	0.511628	12	5	13	0.302326	12	5	17	19	21	0.488372	2.67442	1.44186	0.674419	7	37	32	2.84884	2.5814	2.75349	2.8186	2.54419	2.73488	2.50721	2.53953	3	0.289394	0.432053	0.461544	0.45106	0.480725	0.57689	0.461459
1	95	60.3684	51	39	25	63	50	33	63	31	17	7.65745	6	16	29.2927	38	0.4	16	9	24	0.252632	21	4	25	42	34	0.357895	2.91579	1.18947	0.425532	9	84	73	2.92368	2.81316	2.66737	3.04	2.62316	3.52632	3.44389	3.29263	3.56842	0.478353	0.353494	0.40171	0.401699	0.400917	0.508693	0.424355
3	163	63.9939	73	50	24	108	103	53	96	52	25	7.11144	9	17	29.9856	55	0.337423	33	16	29	0.177914	37	15	45	45	53	0.325153	5.83851	1.28571	0.397516	11	147	118	3.21626	3.0184	2.9865	3.16196	2.88344	4.18405	3.97147	3.91902	4.16074	0.357369	0.261404	0.278558	0.4028	0.348412	0.365136	0.391941
2	53	64.6981	27	14	10	35	28	24	36	19	12	8.37981	5	5	29.6364	24	0.45283	11	4	11	0.207547	14	6	21	16	25	0.471698	3.73585	1.71698	1.86538	2	42	45	3.82547	3.73113	3.6717	3.72453	3.49057	4.55472	4.32925	4.29811	4.52453	0.312346	0.289434	0.323667	0.286159	0.367038	0.503284	0.521063
CLUSTER 6																	#DIV/0!				#DIV/0!						#DIV/0!
6	17	61.9412	10	8	4	13	11	13	15	12	6	4.44118	4	3	29.6923	7	0.411765	4	3	6	0.352941	4	1	6	6	4	0.235294	8.05882	1.35294	0.764706	2	14	15	1.89706	1.89706	2.02353	1.81176	1.94118	2.47059	2.25471	2.04706	2.67059	0.739821	0.579997	0.71022	0.531369	0.542055	0.919079	0.716355
4	43	66.186	20	26	23	39	32	22	30	20	8	4.43023	4	0	29.4412	22	0.511628	12	5	13	0.302326	12	5	17	19	21	0.488372	2.67442	1.44186	0.674419	7	37	32	2.84884	2.5814	2.75349	2.8186	2.54419	2.73488	2.50721	2.53953	3	0.289394	0.432053	0.461544	0.45106	0.480725	0.57689	0.461459
1	95	60.3684	51	39	25	63	50	33	63	31	17	7.65745	6	16	29.2927	38	0.4	16	9	24	0.252632	21	4	25	42	34	0.357895	2.91579	1.18947	0.425532	9	84	73	2.92368	2.81316	2.66737	3.04	2.62316	3.52632	3.44389	3.29263	3.56842	0.478353	0.353494	0.40171	0.401699	0.400917	0.508693	0.424355
3	132	64.3712	55	43	21	85	84	42	75	43	19	7.7545	6	12	29.5391	47	0.356061	27	14	23	0.174242	29	12	37	38	44	0.333333	6.44275	1.25191	0.412214	8	120	97	3.15909	2.98106	3.02576	3.10758	2.91364	4.06212	3.86129	3.8197	4.05	0.307776	0.242485	0.256107	0.396477	0.347021	0.264006	0.30817
5	31	62.3871	18	7	3	23	19	11	21	9	6	4.43548	3	5	32.125	8	0.258065	6	2	6	0.193548	8	3	8	7	9	0.290323	3.2	1.43333	0.333333	3	27	21	3.45968	3.17742	2.81935	3.39355	2.75484	4.70323	4.44065	4.34194	4.63226	0.447664	0.282795	0.311362	0.348268	0.329483	0.267686	0.366005
2	53	64.6981	27	14	10	35	28	24	36	19	12	8.37981	5	5	29.6364	24	0.45283	11	4	11	0.207547	14	6	21	16	25	0.471698	3.73585	1.71698	1.86538	2	42	45	3.82547	3.73113	3.6717	3.72453	3.49057	4.55472	4.32925	4.29811	4.52453	0.312346	0.289434	0.323667	0.286159	0.367038	0.503284	0.521063
CLUSTER 7																	#DIV/0!				#DIV/0!						#DIV/0!
6	17	61.9412	10	8	4	13	11	13	15	12	6	4.44118	4	3	29.6923	7	0.411765	4	3	6	0.352941	4	1	6	6	4	0.235294	8.05882	1.35294	0.764706	2	14	15	1.89706	1.89706	2.02353	1.81176	1.94118	2.47059	2.25471	2.04706	2.67059	0.739821	0.579997	0.71022	0.531369	0.542055	0.919079	0.716355
7	11	73.3636	3	9	10	10	10	8	8	8	2	3.72727	1	0	25.6	4	0.363636	3	0	4	0.363636	4	0	6	4	5	0.454545	2	1	0.272727	2	10	9	2.90909	3.02273	3.10909	3.2	2.87273	2.03636	2.18182	2.10909	1.94545	0.16855	0.305257	0.22563	0.32249	0.325856	0.320227	0.383375
4	32	63.7188	17	17	13	29	22	14	22	12	6	4.67188	3	0	31.0417	18	0.5625	9	5	9	0.28125	8	5	11	15	16	0.5	2.90625	1.59375	0.8125	5	27	23	2.82812	2.42969	2.63125	2.6875	2.43125	2.975	2.61906	2.6875	3.3625	0.320266	0.360524	0.460321	0.415622	0.476843	0.430304	0.436588
1	95	60.3684	51	39	25	63	50	33	63	31	17	7.65745	6	16	29.2927	38	0.4	16	9	24	0.252632	21	4	25	42	34	0.357895	2.91579	1.18947	0.425532	9	84	73	2.92368	2.81316	2.66737	3.04	2.62316	3.52632	3.44389	3.29263	3.56842	0.478353	0.353494	0.40171	0.401699	0.400917	0.508693	0.424355
3	132	64.3712	55	43	21	85	84	42	75	43	19	7.7545	6	12	29.5391	47	0.356061	27	14	23	0.174242	29	12	37	38	44	0.333333	6.44275	1.25191	0.412214	8	120	97	3.15909	2.98106	3.02576	3.10758	2.91364	4.06212	3.86129	3.8197	4.05	0.307776	0.242485	0.256107	0.396477	0.347021	0.264006	0.30817
5	31	62.3871	18	7	3	23	19	11	21	9	6	4.43548	3	5	32.125	8	0.258065	6	2	6	0.193548	8	3	8	7	9	0.290323	3.2	1.43333	0.333333	3	27	21	3.45968	3.17742	2.81935	3.39355	2.75484	4.70323	4.44065	4.34194	4.63226	0.447664	0.282795	0.311362	0.348268	0.329483	0.267686	0.366005
2	53	64.6981	27	14	10	35	28	24	36	19	12	8.37981	5	5	29.6364	24	0.45283	11	4	11	0.207547	14	6	21	16	25	0.471698	3.73585	1.71698	1.86538	2	42	45	3.82547	3.73113	3.6717	3.72453	3.49057	4.55472	4.32925	4.29811	4.52453	0.312346	0.289434	0.323667	0.286159	0.367038	0.503284	0.521063
CLUSTER 8																	#DIV/0!				#DIV/0!						#DIV/0!
7	17	61.9412	10	8	4	13	11	13	15	12	6	4.44118	4	3	29.6923	7	0.411765	4	3	6	0.352941	4	1	6	6	4	0.235294	8.05882	1.35294	0.764706	2	14	15	1.89706	1.89706	2.02353	1.81176	1.94118	2.47059	2.25471	2.04706	2.67059	0.739821	0.579997	0.71022	0.531369	0.542055	0.919079	0.716355
8	11	73.3636	3	9	10	10	10	8	8	8	2	3.72727	1	0	25.6	4	0.363636	3	0	4	0.363636	4	0	6	4	5	0.454545	2	1	0.272727	2	10	9	2.90909	3.02273	3.10909	3.2	2.87273	2.03636	2.18182	2.10909	1.94545	0.16855	0.305257	0.22563	0.32249	0.325856	0.320227	0.383375
5	32	63.7188	17	17	13	29	22	14	22	12	6	4.67188	3	0	31.0417	18	0.5625	9	5	9	0.28125	8	5	11	15	16	0.5	2.90625	1.59375	0.8125	5	27	23	2.82812	2.42969	2.63125	2.6875	2.43125	2.975	2.61906	2.6875	3.3625	0.320266	0.360524	0.460321	0.415622	0.476843	0.430304	0.436588
4	34	70.2353	15	22	17	28	23	17	23	21	10	5.85735	3	6	28.5	19	0.558824	5	6	9	0.264706	10	1	11	17	18	0.529412	3.05882	1.38235	0.558824	6	29	22	3.18382	3.02941	2.84706	3.21176	2.7	3.46471	3.38294	2.91176	3.03529	0.321625	0.22834	0.283095	0.351417	0.382179	0.547657	0.517503
1	61	54.8689	36	17	8	35	27	16	40	10	7	8.6775	3	10	29.6607	19	0.311475	11	3	15	0.245902	11	3	14	25	16	0.262295	2.83607	1.08197	0.35	3	55	51	2.77869	2.69262	2.56721	2.94426	2.58033	3.56066	3.47787	3.50492	3.86557	0.491804	0.354711	0.424547	0.398549	0.407766	0.486922	0.362694
3	132	64.3712	55	43	21	85	84	42	75	43	19	7.7545	6	12	29.5391	47	0.356061	27	14	23	0.174242	29	12	37	38	44	0.333333	6.44275	1.25191	0.412214	8	120	97	3.15909	2.98106	3.02576	3.10758	2.91364	4.06212	3.86129	3.8197	4.05	0.307776	0.242485	0.256107	0.396477	0.347021	0.264006	0.30817
6	31	62.3871	18	7	3	23	19	11	21	9	6	4.43548	3	5	32.125	8	0.258065	6	2	6	0.193548	8	3	8	7	9	0.290323	3.2	1.43333	0.333333	3	27	21	3.45968	3.17742	2.81935	3.39355	2.75484	4.70323	4.44065	4.34194	4.63226	0.447664	0.282795	0.311362	0.348268	0.329483	0.267686	0.366005
2	53	64.6981	27	14	10	35	28	24	36	19	12	8.37981	5	5	29.6364	24	0.45283	11	4	11	0.207547	14	6	21	16	25	0.471698	3.73585	1.71698	1.86538	2	42	45	3.82547	3.73113	3.6717	3.72453	3.49057	4.55472	4.32925	4.29811	4.52453	0.312346	0.289434	0.323667	0.286159	0.367038	0.503284	0.521063
CLUSTER 9																	#DIV/0!				#DIV/0!						#DIV/0!
8	17	61.9412	10	8	4	13	11	13	15	12	6	4.44118	4	3	29.6923	7	0.411765	4	3	6	0.352941	4	1	6	6	4	0.235294	8.05882	1.35294	0.764706	2	14	15	1.89706	1.89706	2.02353	1.81176	1.94118	2.47059	2.25471	2.04706	2.67059	0.739821	0.579997	0.71022	0.531369	0.542055	0.919079	0.716355
9	11	73.3636	3	9	10	10	10	8	8	8	2	3.72727	1	0	25.6	4	0.363636	3	0	4	0.363636	4	0	6	4	5	0.454545	2	1	0.272727	2	10	9	2.90909	3.02273	3.10909	3.2	2.87273	2.03636	2.18182	2.10909	1.94545	0.16855	0.305257	0.22563	0.32249	0.325856	0.320227	0.383375
6	32	63.7188	17	17	13	29	22	14	22	12	6	4.67188	3	0	31.0417	18	0.5625	9	5	9	0.28125	8	5	11	15	16	0.5	2.90625	1.59375	0.8125	5	27	23	2.82812	2.42969	2.63125	2.6875	2.43125	2.975	2.61906	2.6875	3.3625	0.320266	0.360524	0.460321	0.415622	0.476843	0.430304	0.436588
5	34	70.2353	15	22	17	28	23	17	23	21	10	5.85735	3	6	28.5	19	0.558824	5	6	9	0.264706	10	1	11	17	18	0.529412	3.05882	1.38235	0.558824	6	29	22	3.18382	3.02941	2.84706	3.21176	2.7	3.46471	3.38294	2.91176	3.03529	0.321625	0.22834	0.283095	0.351417	0.382179	0.547657	0.517503
1	61	54.8689	36	17	8	35	27	16	40	10	7	8.6775	3	10	29.6607	19	0.311475	11	3	15	0.245902	11	3	14	25	16	0.262295	2.83607	1.08197	0.35	3	55	51	2.77869	2.69262	2.56721	2.94426	2.58033	3.56066	3.47787	3.50492	3.86557	0.491804	0.354711	0.424547	0.398549	0.407766	0.486922	0.362694
3	90	64.3444	39	27	14	63	58	30	52	32	14	7.00375	3	11	29.9367	38	0.422222	22	11	18	0.2	21	11	27	31	33	0.366667	6.86517	1.24719	0.325843	5	82	64	3.05278	2.96944	2.98444	2.92889	2.81111	4.05111	3.90744	3.87111	4.01556	0.249984	0.197697	0.230735	0.310579	0.314962	0.264041	0.252291
4	42	64.4286	16	16	7	22	26	12	23	11	5	9.36585	3	1	28.6667	9	0.214286	5	3	5	0.119048	8	1	10	7	11	0.261905	5.54762	1.2619	0.595238	3	38	33	3.3869	3.00595	3.11429	3.49048	3.13333	4.08571	3.76238	3.70952	4.12381	0.298382	0.319528	0.286758	0.269425	0.311305	0.265561	0.388033
7	31	62.3871	18	7	3	23	19	11	21	9	6	4.43548	3	5	32.125	8	0.258065	6	2	6	0.193548	8	3	8	7	9	0.290323	3.2	1.43333	0.333333	3	27	21	3.45968	3.17742	2.81935	3.39355	2.75484	4.70323	4.44065	4.34194	4.63226	0.447664	0.282795	0.311362	0.348268	0.329483	0.267686	0.366005
2	53	64.6981	27	14	10	35	28	24	36	19	12	8.37981	5	5	29.6364	24	0.45283	11	4	11	0.207547	14	6	21	16	25	0.471698	3.73585	1.71698	1.86538	2	42	45	3.82547	3.73113	3.6717	3.72453	3.49057	4.55472	4.32925	4.29811	4.52453	0.312346	0.289434	0.323667	0.286159	0.367038	0.503284	0.521063
CLUSTER 10																	#DIV/0!				#DIV/0!						#DIV/0!
9	17	61.9412	10	8	4	13	11	13	15	12	6	4.44118	4	3	29.6923	7	0.411765	4	3	6	0.352941	4	1	6	6	4	0.235294	8.05882	1.35294	0.764706	2	14	15	1.89706	1.89706	2.02353	1.81176	1.94118	2.47059	2.25471	2.04706	2.67059	0.739821	0.579997	0.71022	0.531369	0.542055	0.919079	0.716355
10	11	73.3636	3	9	10	10	10	8	8	8	2	3.72727	1	0	25.6	4	0.363636	3	0	4	0.363636	4	0	6	4	5	0.454545	2	1	0.272727	2	10	9	2.90909	3.02273	3.10909	3.2	2.87273	2.03636	2.18182	2.10909	1.94545	0.16855	0.305257	0.22563	0.32249	0.325856	0.320227	0.383375
7	32	63.7188	17	17	13	29	22	14	22	12	6	4.67188	3	0	31.0417	18	0.5625	9	5	9	0.28125	8	5	11	15	16	0.5	2.90625	1.59375	0.8125	5	27	23	2.82812	2.42969	2.63125	2.6875	2.43125	2.975	2.61906	2.6875	3.3625	0.320266	0.360524	0.460321	0.415622	0.476843	0.430304	0.436588
1	37	54.5946	21	9	5	20	17	13	26	6	6	8.14306	3	7	28.7576	12	0.324324	9	2	10	0.27027	5	2	11	15	11	0.297297	2.94595	1.16216	0.5	1	31	34	2.56081	2.64189	2.80541	2.94595	2.61081	3.35676	3.32838	3.43784	3.78378	0.487359	0.297796	0.351146	0.433714	0.46415	0.424618	0.288805
6	34	70.2353	15	22	17	28	23	17	23	21	10	5.85735	3	6	28.5	19	0.558824	5	6	9	0.264706	10	1	11	17	18	0.529412	3.05882	1.38235	0.558824	6	29	22	3.18382	3.02941	2.84706	3.21176	2.7	3.46471	3.38294	2.91176	3.03529	0.321625	0.22834	0.283095	0.351417	0.382179	0.547657	0.517503
4	24	55.2917	15	8	3	15	10	3	14	4	1	9.47917	0	3	30.9565	7	0.291667	2	1	5	0.208333	6	1	3	10	5	0.208333	2.66667	0.958333	0.125	2	24	17	3.11458	2.77083	2.2	2.94167	2.53333	3.875	3.70833	3.60833	3.99167	0.255155	0.42296	0.212644	0.346306	0.304555	0.407804	0.348196
3	90	64.3444	39	27	14	63	58	30	52	32	14	7.00375	3	11	29.9367	38	0.422222	22	11	18	0.2	21	11	27	31	33	0.366667	6.86517	1.24719	0.325843	5	82	64	3.05278	2.96944	2.98444	2.92889	2.81111	4.05111	3.90744	3.87111	4.01556	0.249984	0.197697	0.230735	0.310579	0.314962	0.264041	0.252291
5	42	64.4286	16	16	7	22	26	12	23	11	5	9.36585	3	1	28.6667	9	0.214286	5	3	5	0.119048	8	1	10	7	11	0.261905	5.54762	1.2619	0.595238	3	38	33	3.3869	3.00595	3.11429	3.49048	3.13333	4.08571	3.76238	3.70952	4.12381	0.298382	0.319528	0.286758	0.269425	0.311305	0.265561	0.388033
8	31	62.3871	18	7	3	23	19	11	21	9	6	4.43548	3	5	32.125	8	0.258065	6	2	6	0.193548	8	3	8	7	9	0.290323	3.2	1.43333	0.333333	3	27	21	3.45968	3.17742	2.81935	3.39355	2.75484	4.70323	4.44065	4.34194	4.63226	0.447664	0.282795	0.311362	0.348268	0.329483	0.267686	0.366005
2	53	64.6981	27	14	10	35	28	24	36	19	12	8.37981	5	5	29.6364	24	0.45283	11	4	11	0.207547	14	6	21	16	25	0.471698	3.73585	1.71698	1.86538	2	42	45	3.82547	3.73113	3.6717	3.72453	3.49057	4.55472	4.32925	4.29811	4.52453	0.312346	0.289434	0.323667	0.286159	0.367038	0.503284	0.521063
CLUSTER 11																	#DIV/0!				#DIV/0!						#DIV/0!
10	17	61.9412	10	8	4	13	11	13	15	12	6	4.44118	4	3	29.6923	7	0.411765	4	3	6	0.352941	4	1	6	6	4	0.235294	8.05882	1.35294	0.764706	2	14	15	1.89706	1.89706	2.02353	1.81176	1.94118	2.47059	2.25471	2.04706	2.67059	0.739821	0.579997	0.71022	0.531369	0.542055	0.919079	0.716355
11	11	73.3636	3	9	10	10	10	8	8	8	2	3.72727	1	0	25.6	4	0.363636	3	0	4	0.363636	4	0	6	4	5	0.454545	2	1	0.272727	2	10	9	2.90909	3.02273	3.10909	3.2	2.87273	2.03636	2.18182	2.10909	1.94545	0.16855	0.305257	0.22563	0.32249	0.325856	0.320227	0.383375
8	32	63.7188	17	17	13	29	22	14	22	12	6	4.67188	3	0	31.0417	18	0.5625	9	5	9	0.28125	8	5	11	15	16	0.5	2.90625	1.59375	0.8125	5	27	23	2.82812	2.42969	2.63125	2.6875	2.43125	2.975	2.61906	2.6875	3.3625	0.320266	0.360524	0.460321	0.415622	0.476843	0.430304	0.436588
1	37	54.5946	21	9	5	20	17	13	26	6	6	8.14306	3	7	28.7576	12	0.324324	9	2	10	0.27027	5	2	11	15	11	0.297297	2.94595	1.16216	0.5	1	31	34	2.56081	2.64189	2.80541	2.94595	2.61081	3.35676	3.32838	3.43784	3.78378	0.487359	0.297796	0.351146	0.433714	0.46415	0.424618	0.288805
7	34	70.2353	15	22	17	28	23	17	23	21	10	5.85735	3	6	28.5	19	0.558824	5	6	9	0.264706	10	1	11	17	18	0.529412	3.05882	1.38235	0.558824	6	29	22	3.18382	3.02941	2.84706	3.21176	2.7	3.46471	3.38294	2.91176	3.03529	0.321625	0.22834	0.283095	0.351417	0.382179	0.547657	0.517503
4	24	55.2917	15	8	3	15	10	3	14	4	1	9.47917	0	3	30.9565	7	0.291667	2	1	5	0.208333	6	1	3	10	5	0.208333	2.66667	0.958333	0.125	2	24	17	3.11458	2.77083	2.2	2.94167	2.53333	3.875	3.70833	3.60833	3.99167	0.255155	0.42296	0.212644	0.346306	0.304555	0.407804	0.348196
3	90	64.3444	39	27	14	63	58	30	52	32	14	7.00375	3	11	29.9367	38	0.422222	22	11	18	0.2	21	11	27	31	33	0.366667	6.86517	1.24719	0.325843	5	82	64	3.05278	2.96944	2.98444	2.92889	2.81111	4.05111	3.90744	3.87111	4.01556	0.249984	0.197697	0.230735	0.310579	0.314962	0.264041	0.252291
6	42	64.4286	16	16	7	22	26	12	23	11	5	9.36585	3	1	28.6667	9	0.214286	5	3	5	0.119048	8	1	10	7	11	0.261905	5.54762	1.2619	0.595238	3	38	33	3.3869	3.00595	3.11429	3.49048	3.13333	4.08571	3.76238	3.70952	4.12381	0.298382	0.319528	0.286758	0.269425	0.311305	0.265561	0.388033
9	31	62.3871	18	7	3	23	19	11	21	9	6	4.43548	3	5	32.125	8	0.258065	6	2	6	0.193548	8	3	8	7	9	0.290323	3.2	1.43333	0.333333	3	27	21	3.45968	3.17742	2.81935	3.39355	2.75484	4.70323	4.44065	4.34194	4.63226	0.447664	0.282795	0.311362	0.348268	0.329483	0.267686	0.366005
5	20	65.05	11	7	5	13	11	7	13	12	5	8.5125	2	2	26.8824	12	0.6	4	1	4	0.2	7	3	12	6	10	0.5	3.25	1.55	0.4	0	17	18	3.825	3.7375	3.63	3.71	3.48	4.08	3.8575	3.83	4.13	0.216126	0.308594	0.374306	0.314392	0.327028	0.45607	0.3548
2	33	64.4848	16	7	5	22	17	17	23	7	7	8.29688	3	3	31.3704	12	0.363636	7	3	7	0.212121	7	3	9	10	15	0.454545	4.0303	1.81818	2.78125	2	25	27	3.82576	3.72727	3.69697	3.73333	3.49697	4.84242	4.61515	4.58182	4.76364	0.361663	0.282038	0.292067	0.272336	0.394085	0.248785	0.378245
CLUSTER 12																	#DIV/0!				#DIV/0!						#DIV/0!
10	15	63.9333	9	8	4	12	11	11	14	12	6	4.1	4	3	31.0909	6	0.4	4	3	5	0.333333	4	1	5	5	4	0.266667	9	1.4	0.8	2	12	13	2.01667	1.9	1.93333	1.92	1.86667	2.41333	2.14467	1.90667	2.45333	0.703732	0.618177	0.621825	0.464758	0.499524	0.722957	0.502975
11	2	47	1	0	0	1	0	2	1	0	0	7	0	0	22	1	0.5	0	0	1	0.5	0	0	1	1	0	0	1	1	0.5	0	2	2	1	1.875	2.7	1	2.5	2.9	3.08	3.1	4.3	0	0.176777	1.27279	0	0.707107	2.40416	1.76777
12	11	73.3636	3	9	10	10	10	8	8	8	2	3.72727	1	0	25.6	4	0.363636	3	0	4	0.363636	4	0	6	4	5	0.454545	2	1	0.272727	2	10	9	2.90909	3.02273	3.10909	3.2	2.87273	2.03636	2.18182	2.10909	1.94545	0.16855	0.305257	0.22563	0.32249	0.325856	0.320227	0.383375
8	32	63.7188	17	17	13	29	22	14	22	12	6	4.67188	3	0	31.0417	18	0.5625	9	5	9	0.28125	8	5	11	15	16	0.5	2.90625	1.59375	0.8125	5	27	23	2.82812	2.42969	2.63125	2.6875	2.43125	2.975	2.61906	2.6875	3.3625	0.320266	0.360524	0.460321	0.415622	0.476843	0.430304	0.436588
1	37	54.5946	21	9	5	20	17	13	26	6	6	8.14306	3	7	28.7576	12	0.324324	9	2	10	0.27027	5	2	11	15	11	0.297297	2.94595	1.16216	0.5	1	31	34	2.56081	2.64189	2.80541	2.94595	2.61081	3.35676	3.32838	3.43784	3.78378	0.487359	0.297796	0.351146	0.433714	0.46415	0.424618	0.288805
7	34	70.2353	15	22	17	28	23	17	23	21	10	5.85735	3	6	28.5	19	0.558824	5	6	9	0.264706	10	1	11	17	18	0.529412	3.05882	1.38235	0.558824	6	29	22	3.18382	3.02941	2.84706	3.21176	2.7	3.46471	3.38294	2.91176	3.03529	0.321625	0.22834	0.283095	0.351417	0.382179	0.547657	0.517503
4	24	55.2917	15	8	3	15	10	3	14	4	1	9.47917	0	3	30.9565	7	0.291667	2	1	5	0.208333	6	1	3	10	5	0.208333	2.66667	0.958333	0.125	2	24	17	3.11458	2.77083	2.2	2.94167	2.53333	3.875	3.70833	3.60833	3.99167	0.255155	0.42296	0.212644	0.346306	0.304555	0.407804	0.348196
3	90	64.3444	39	27	14	63	58	30	52	32	14	7.00375	3	11	29.9367	38	0.422222	22	11	18	0.2	21	11	27	31	33	0.366667	6.86517	1.24719	0.325843	5	82	64	3.05278	2.96944	2.98444	2.92889	2.81111	4.05111	3.90744	3.87111	4.01556	0.249984	0.197697	0.230735	0.310579	0.314962	0.264041	0.252291
6	42	64.4286	16	16	7	22	26	12	23	11	5	9.36585	3	1	28.6667	9	0.214286	5	3	5	0.119048	8	1	10	7	11	0.261905	5.54762	1.2619	0.595238	3	38	33	3.3869	3.00595	3.11429	3.49048	3.13333	4.08571	3.76238	3.70952	4.12381	0.298382	0.319528	0.286758	0.269425	0.311305	0.265561	0.388033
9	31	62.3871	18	7	3	23	19	11	21	9	6	4.43548	3	5	32.125	8	0.258065	6	2	6	0.193548	8	3	8	7	9	0.290323	3.2	1.43333	0.333333	3	27	21	3.45968	3.17742	2.81935	3.39355	2.75484	4.70323	4.44065	4.34194	4.63226	0.447664	0.282795	0.311362	0.348268	0.329483	0.267686	0.366005
5	20	65.05	11	7	5	13	11	7	13	12	5	8.5125	2	2	26.8824	12	0.6	4	1	4	0.2	7	3	12	6	10	0.5	3.25	1.55	0.4	0	17	18	3.825	3.7375	3.63	3.71	3.48	4.08	3.8575	3.83	4.13	0.216126	0.308594	0.374306	0.314392	0.327028	0.45607	0.3548
2	33	64.4848	16	7	5	22	17	17	23	7	7	8.29688	3	3	31.3704	12	0.363636	7	3	7	0.212121	7	3	9	10	15	0.454545	4.0303	1.81818	2.78125	2	25	27	3.82576	3.72727	3.69697	3.73333	3.49697	4.84242	4.61515	4.58182	4.76364	0.361663	0.282038	0.292067	0.272336	0.394085	0.248785	0.378245
CLUSTER 13																	#DIV/0!				#DIV/0!						#DIV/0!
12	3	70	1	2	0	2	2	3	2	3	0	3	1	0	44	1	0.333333	1	1	1	0.333333	0	0	1	1	1	0.333333	29.6667	1.66667	1.33333	1	2	2	1.08333	1.16667	1.26667	1.6	1.33333	1.8	2.44333	1.93333	2.2	0.144338	0.288675	0.46188	0.2	0.11547	0.8	0.537153
10	12	62.4167	8	6	4	10	9	8	12	9	6	4.375	3	3	28.2222	5	0.416667	3	2	4	0.333333	4	1	4	4	3	0.25	3.83333	1.33333	0.666667	1	10	11	2.25	2.08333	2.1	2	2	2.56667	2.07	1.9	2.51667	0.57406	0.536543	0.54938	0.482418	0.467099	0.648541	0.488988
11	2	47	1	0	0	1	0	2	1	0	0	7	0	0	22	1	0.5	0	0	1	0.5	0	0	1	1	0	0	1	1	0.5	0	2	2	1	1.875	2.7	1	2.5	2.9	3.08	3.1	4.3	0	0.176777	1.27279	0	0.707107	2.40416	1.76777
13	11	73.3636	3	9	10	10	10	8	8	8	2	3.72727	1	0	25.6	4	0.363636	3	0	4	0.363636	4	0	6	4	5	0.454545	2	1	0.272727	2	10	9	2.90909	3.02273	3.10909	3.2	2.87273	2.03636	2.18182	2.10909	1.94545	0.16855	0.305257	0.22563	0.32249	0.325856	0.320227	0.383375
8	32	63.7188	17	17	13	29	22	14	22	12	6	4.67188	3	0	31.0417	18	0.5625	9	5	9	0.28125	8	5	11	15	16	0.5	2.90625	1.59375	0.8125	5	27	23	2.82812	2.42969	2.63125	2.6875	2.43125	2.975	2.61906	2.6875	3.3625	0.320266	0.360524	0.460321	0.415622	0.476843	0.430304	0.436588
1	37	54.5946	21	9	5	20	17	13	26	6	6	8.14306	3	7	28.7576	12	0.324324	9	2	10	0.27027	5	2	11	15	11	0.297297	2.94595	1.16216	0.5	1	31	34	2.56081	2.64189	2.80541	2.94595	2.61081	3.35676	3.32838	3.43784	3.78378	0.487359	0.297796	0.351146	0.433714	0.46415	0.424618	0.288805
7	34	70.2353	15	22	17	28	23	17	23	21	10	5.85735	3	6	28.5	19	0.558824	5	6	9	0.264706	10	1	11	17	18	0.529412	3.05882	1.38235	0.558824	6	29	22	3.18382	3.02941	2.84706	3.21176	2.7	3.46471	3.38294	2.91176	3.03529	0.321625	0.22834	0.283095	0.351417	0.382179	0.547657	0.517503
4	24	55.2917	15	8	3	15	10	3	14	4	1	9.47917	0	3	30.9565	7	0.291667	2	1	5	0.208333	6	1	3	10	5	0.208333	2.66667	0.958333	0.125	2	24	17	3.11458	2.77083	2.2	2.94167	2.53333	3.875	3.70833	3.60833	3.99167	0.255155	0.42296	0.212644	0.346306	0.304555	0.407804	0.348196
3	90	64.3444	39	27	14	63	58	30	52	32	14	7.00375	3	11	29.9367	38	0.422222	22	11	18	0.2	21	11	27	31	33	0.366667	6.86517	1.24719	0.325843	5	82	64	3.05278	2.96944	2.98444	2.92889	2.81111	4.05111	3.90744	3.87111	4.01556	0.249984	0.197697	0.230735	0.310579	0.314962	0.264041	0.252291
6	42	64.4286	16	16	7	22	26	12	23	11	5	9.36585	3	1	28.6667	9	0.214286	5	3	5	0.119048	8	1	10	7	11	0.261905	5.54762	1.2619	0.595238	3	38	33	3.3869	3.00595	3.11429	3.49048	3.13333	4.08571	3.76238	3.70952	4.12381	0.298382	0.319528	0.286758	0.269425	0.311305	0.265561	0.388033
9	31	62.3871	18	7	3	23	19	11	21	9	6	4.43548	3	5	32.125	8	0.258065	6	2	6	0.193548	8	3	8	7	9	0.290323	3.2	1.43333	0.333333	3	27	21	3.45968	3.17742	2.81935	3.39355	2.75484	4.70323	4.44065	4.34194	4.63226	0.447664	0.282795	0.311362	0.348268	0.329483	0.267686	0.366005
5	20	65.05	11	7	5	13	11	7	13	12	5	8.5125	2	2	26.8824	12	0.6	4	1	4	0.2	7	3	12	6	10	0.5	3.25	1.55	0.4	0	17	18	3.825	3.7375	3.63	3.71	3.48	4.08	3.8575	3.83	4.13	0.216126	0.308594	0.374306	0.314392	0.327028	0.45607	0.3548
2	33	64.4848	16	7	5	22	17	17	23	7	7	8.29688	3	3	31.3704	12	0.363636	7	3	7	0.212121	7	3	9	10	15	0.454545	4.0303	1.81818	2.78125	2	25	27	3.82576	3.72727	3.69697	3.73333	3.49697	4.84242	4.61515	4.58182	4.76364	0.361663	0.282038	0.292067	0.272336	0.394085	0.248785	0.378245
CLUSTER 16																	#DIV/0!				#DIV/0!						#DIV/0!
15	3	70	1	2	0	2	2	3	2	3	0	3	1	0	44	1	0.333333	1	1	1	0.333333	0	0	1	1	1	0.333333	29.6667	1.66667	1.33333	1	2	2	1.08333	1.16667	1.26667	1.6	1.33333	1.8	2.44333	1.93333	2.2	0.144338	0.288675	0.46188	0.2	0.11547	0.8	0.537153
13	12	62.4167	8	6	4	10	9	8	12	9	6	4.375	3	3	28.2222	5	0.416667	3	2	4	0.333333	4	1	4	4	3	0.25	3.83333	1.33333	0.666667	1	10	11	2.25	2.08333	2.1	2	2	2.56667	2.07	1.9	2.51667	0.57406	0.536543	0.54938	0.482418	0.467099	0.648541	0.488988
14	2	47	1	0	0	1	0	2	1	0	0	7	0	0	22	1	0.5	0	0	1	0.5	0	0	1	1	0	0	1	1	0.5	0	2	2	1	1.875	2.7	1	2.5	2.9	3.08	3.1	4.3	0	0.176777	1.27279	0	0.707107	2.40416	1.76777
16	11	73.3636	3	9	10	10	10	8	8	8	2	3.72727	1	0	25.6	4	0.363636	3	0	4	0.363636	4	0	6	4	5	0.454545	2	1	0.272727	2	10	9	2.90909	3.02273	3.10909	3.2	2.87273	2.03636	2.18182	2.10909	1.94545	0.16855	0.305257	0.22563	0.32249	0.325856	0.320227	0.383375
9	32	63.7188	17	17	13	29	22	14	22	12	6	4.67188	3	0	31.0417	18	0.5625	9	5	9	0.28125	8	5	11	15	16	0.5	2.90625	1.59375	0.8125	5	27	23	2.82812	2.42969	2.63125	2.6875	2.43125	2.975	2.61906	2.6875	3.3625	0.320266	0.360524	0.460321	0.415622	0.476843	0.430304	0.436588
8	14	70.3571	5	11	8	13	11	7	9	12	4	4.86786	2	3	27.4167	10	0.714286	3	2	4	0.285714	5	0	5	8	10	0.714286	3.21429	1.57143	1	2	11	7	3.375	3	2.95714	3.52857	2.41429	3.42857	3.26286	2.48571	2.87143	0.363609	0.196116	0.295386	0.230146	0.32783	0.489	0.610138
1	14	60.5	8	1	1	9	8	5	10	2	2	10.8321	1	7	26.4167	4	0.285714	2	2	5	0.357143	1	0	3	6	4	0.285714	3.71429	1.35714	0.285714	0	13	13	2.57143	2.73214	2.75714	3.17143	2.1	3.47143	3.35786	3.3	3.7	0.660918	0.249312	0.343543	0.331497	0.151911	0.426846	0.331086
5	23	51	13	8	4	11	9	8	16	4	4	6.43182	2	0	30.0952	8	0.347826	7	0	5	0.217391	4	2	8	9	7	0.304348	2.47826	1.04348	0.636364	1	18	21	2.55435	2.58696	2.83478	2.8087	2.92174	3.28696	3.31043	3.52174	3.83478	0.361158	0.316306	0.360061	0.436841	0.267915	0.417029	0.266125
10	20	70.15	10	11	9	15	12	10	14	9	6	6.55	1	3	29.4286	9	0.45	2	4	5	0.25	5	1	6	9	8	0.4	2.95	1.25	0.25	4	18	15	3.05	3.05	2.77	2.99	2.9	3.49	3.467	3.21	3.15	0.208377	0.251312	0.253606	0.229186	0.279096	0.596393	0.438599
4	24	55.2917	15	8	3	15	10	3	14	4	1	9.47917	0	3	30.9565	7	0.291667	2	1	5	0.208333	6	1	3	10	5	0.208333	2.66667	0.958333	0.125	2	24	17	3.11458	2.77083	2.2	2.94167	2.53333	3.875	3.70833	3.60833	3.99167	0.255155	0.42296	0.212644	0.346306	0.304555	0.407804	0.348196
3	90	64.3444	39	27	14	63	58	30	52	32	14	7.00375	3	11	29.9367	38	0.422222	22	11	18	0.2	21	11	27	31	33	0.366667	6.86517	1.24719	0.325843	5	82	64	3.05278	2.96944	2.98444	2.92889	2.81111	4.05111	3.90744	3.87111	4.01556	0.249984	0.197697	0.230735	0.310579	0.314962	0.264041	0.252291
7	42	64.4286	16	16	7	22	26	12	23	11	5	9.36585	3	1	28.6667	9	0.214286	5	3	5	0.119048	8	1	10	7	11	0.261905	5.54762	1.2619	0.595238	3	38	33	3.3869	3.00595	3.11429	3.49048	3.13333	4.08571	3.76238	3.70952	4.12381	0.298382	0.319528	0.286758	0.269425	0.311305	0.265561	0.388033
12	16	64.75	8	2	1	13	10	5	9	4	2	5.3125	2	4	32.0769	5	0.3125	3	1	3	0.1875	5	2	5	4	5	0.3125	2.9375	1.5625	0.25	1	15	11	3.8125	3.3125	2.7625	3.6	2.6875	4.6625	4.27125	4.0875	4.4875	0.214087	0.295804	0.32838	0.282843	0.35	0.307409	0.332623
11	15	59.8667	10	5	2	10	9	6	12	5	4	3.5	1	1	32.1818	3	0.2	3	1	3	0.2	3	1	3	3	4	0.266667	3.5	1.28571	0.428571	2	12	10	3.08333	3.03333	2.88	3.17333	2.82667	4.74667	4.62133	4.61333	4.78667	0.293785	0.185806	0.290812	0.271153	0.301109	0.219957	0.317397
6	20	65.05	11	7	5	13	11	7	13	12	5	8.5125	2	2	26.8824	12	0.6	4	1	4	0.2	7	3	12	6	10	0.5	3.25	1.55	0.4	0	17	18	3.825	3.7375	3.63	3.71	3.48	4.08	3.8575	3.83	4.13	0.216126	0.308594	0.374306	0.314392	0.327028	0.45607	0.3548
2	33	64.4848	16	7	5	22	17	17	23	7	7	8.29688	3	3	31.3704	12	0.363636	7	3	7	0.212121	7	3	9	10	15	0.454545	4.0303	1.81818	2.78125	2	25	27	3.82576	3.72727	3.69697	3.73333	3.49697	4.84242	4.61515	4.58182	4.76364	0.361663	0.282038	0.292067	0.272336	0.394085	0.248785	0.378245
[truncated: 3 more columns]
